# Supplementary material for: Symbiotic exclusivity between CLOCK and TFPI2 drives stemness and immunosuppression in glioblastoma models
Source: J Clin Invest. 2026 Mar 17;136(10):e199056. doi: 10.1172/JCI199056 (PMC13178667; doi:10.1172/JCI199056)
Supplement: Supporting data values [file jci-136-199056-s053.xlsx]

## Sheet: Fig. 1
Fig1D
	NSC				GSC
TFPI2	7.5442	9.00454	8.16388	6.25886	15.1401	11.6116	15.638	11.3732
PLA2R1	9.05304	7.08185	6.63999	9.34132	4.78108	6.6352	0	0
LRRC17	0	0	0	0	0	0	0	0
COL8A1	7.5442	5.25265	5.1952	4.69414	0	0	0	0
Fig1F
	shC				shCLOCK
CLOCK	0.89411	1.10589	1.00835	0.991873	0.318829	0.305758	0.680462	0.590576
TFPI2	0.979354	1.02065	0.915399	1.09245	0.217216	0.212216	0.678733	0.604532
Fig1G
	shC			shBMAL1
BMAL1	1.03	1.09	0.92	0.36	0.54	0.62
TFPI2	1.15	0.89	1.04	0.44	0.49	0.63
Fig1H
	Control			SR9009
GSC20	0.822	1.089	1.116	0.507	0.588	0.255
GSC272	0.788	0.979	1.297	0.335	0.285	0.115
Fig1I
	Control			CLOCK OE
CLOCK	1.05	1.12	0.93	1.26	1.29	1.51
TFPI2	0.96	0.9	1.11	1.33	1.13	1.49
Fig1J
	Control			CLOCK OE
CLOCK	1.03	1.05	0.96	1.25	1.33	1.6
TFPI2	0.99	1.15	0.92	1.19	1.36	1.35

## Sheet: Fig. 2
Fig2C
	shC			shCLOCK			shCLOCK+TFPI2 OE
PROM1	1.09	1.05	0.88	0.56	0.77	0.62	1.12	1.39	0.91
SOX2	1.11	0.94	0.97	0.49	0.55	0.59	0.94	0.99	1.22
Fig2D
	shC			shBMAL1			shBMAL1+TFPI2 OE
PROM1	1.03	1.05	0.97	0.59	0.66	0.41	1.09	1.07	0.89
SOX2	1.05	1.09	0.87	0.59	0.42	0.68	1.16	1.08	0.91
Fig2E
Cells	shC	shCLOCK	shCLOCK+OE
0	0	0	0
5	-0.0953102	-0.0870114	-0.0870114
10	-0.367725	-0.0953102	-0.367725
20	-0.619039	-0.318454	-0.77319
40	-1.38629	-0.485508	-1.79176
80		-1.79176
Fig2F
Cells	shC	shBMAL1	shBMAL1+OE
0	0	0	0
5	-0.18232	-0.08701	-0.08701
10	-0.539	-0.40547	-0.539
20	-1.09861	-0.40547	-1.38629
40	-2.48491	-1.09861	-1.79176
80		-1.38629
Fig2H
shC	shCLOCK	shCLOCK+ TFPI2 OE	shC	shBMAL1	shBMAL1+TFPI2 OE
0.8	0.32	0.96	0.926316	0.673684	1.09474
1.28	0.16	1.36	1.01053	0.252632	0.842105
0.72	0.48	0.8	0.926316	0.252632	0.842105
1.44	0.32	1.52	1.6	0.084211	0.673684
0.8	0.72	0.96	1.01053	0.168421	0.842105
1.04	0.4	1.04	0.673684	0.589474	0.421053
1.2	0.24	0.56	0.673684	0.168421	1.17895
0.72	0.32	0.8	1.17895	0.252632	0.589474
Fig2I
shC	shCLOCK	shCLOCK+ TFPI2 OE	shC	shBMAL1	shBMAL1+TFPI2 OE
1.06	0.65	0.94	1.06	0.55	1.1
1.12	0.85	0.88	1.11	0.9	1.11
0.84	0.49	0.95	0.87	0.41	0.88
0.88	0.66	1.06	0.93	0.39	0.94
0.83	0.59	0.97	0.87	0.59	0.96
1.21	0.92	0.88	1.15	0.67	0.83
1.05	0.81	0.93	1.05	0.87	1.25
0.96	0.77	1.09	0.94	0.9	1.06
Fig2K
shC	shCLOCK	shCLOCK+TFPI2 OE
80.7	72.9	81.6
81.6	74.1	82.4
78.7	71.5	80.7
Fig2M
shC	shBMAL1	shBMAL1+TFPI2 OE
81.3	74.3	80.5
80.9	73.1	83.3
82.2	70.9	78.4
Fig2P
	Control			CLOCK OE			CLOCK OE+shTFPI2
PROM1	1.22	0.94	0.79	1.55	1.49	1.79	1.05	1.21	0.94
SOX2	1.08	1.04	0.93	1.91	2.33	1.58	1.01	0.87	0.93
Fig2Q
	Control			CLOCK OE			CLOCK OE+shTFPI2
PROM1	1.09	1.11	0.84	1.52	1.35	1.72	1.09	0.78	0.94
SOX2	1.08	0.94	0.93	1.63	2.33	1.87	0.92	0.88	1.14
Fig2R
Cells	Control	CLOCK OE	CLOCK OE+shTFPI2
0	0	0	0
5	-0.0870114	-0.287682	-0.182322
10	-0.182322	-0.693147	-0.182322
20	-0.405465	-1.79176	-0.287682
40	-1.09861	-2.48491	-1.79176
80	-2.48491
Fig2S
Cells	Control	CLOCK OE	CLOCK OE+shTFPI2
0	0	0	0
5	-0.18232	-0.18232	-0.08701
10	-0.539	-0.87547	-0.40547
20	-0.87547	-2.48491	-1.38629
40	-1.79176		-1.38629
80			-2.48491
Fig2U
Control	CLOCK OE	CLOCK OE+shTFPI2	Control	CLOCK OE	CLOCK OE+shTFPI2
0.648649	2.7027	0.864865	0.666667	2.16667	0.5
0.864865	2.05405	0.540541	1.5	0.833333	0.833333
1.51351	1.94595	1.08108	0.666667	4.83333	0.5
0.972973	2.27027	1.18919	1	1.83333	1.66667
0.540541	1.83784	1.40541	1.16667	1.16667	1
1.08108	0.972973	0.756757	1.16667	2	1
0.972973	2.48649	0.756757	0.666667	3.5	1
1.40541	1.94595	1.08108	1.16667	2	1.5
Fig2W
Control	CLOCK OE	CLOCK OE+shTFPI2
70.9	84.1	72.3
75.3	86.5	75.4
74.2	80.6	71.5
Fig2Y
Control	CLOCK OE	CLOCK OE+shTFPI2
72.5	84.6	75.9
73.4	85.7	71.3
71	81.9	68.7

## Sheet: Fig. 3
Fig3C
TFPI2	1.01637	0.937444	0.887701	1.05669	0.971977	0.937444	0.887701	1.05669	0.971977	1.59664	1.154	1.16931	1.50752
CLOCK	0.883996	0.910342	0.967899	1.05573	1.12792	0.910342	0.967899	1.05573	1.12792	1.01231	1.28739	1.07578	1.25656
Fig3D
Cells	Control	SR9009	shTFPI2	shTFPI2+SR9009
0	0	0	0	0
5	-0.18232	-0.18232	-0.08701	-0.08701
10	-0.539	-0.40547	-0.539	-0.539
20	-1.09861	-0.539	-0.69315	-0.69315
40	-1.79176	-1.09861	-1.38629	-0.87547
80		-2.48491	-2.48491	-1.79176
Fig3F
Control	SR9009	shTFPI2	shTFPI2+SR9009
1.03226	0.430108	0.688172	0.172043
0.774194	0.516129	0.774194	0.430108
0.774194	0.774194	0.430108	0.430108
1.11828	0.344086	0.344086	0.344086
1.29032	0.344086	0.430108	0.516129
0.946237	0.258065	0.258065	0.602151
0.946237	0.602151	0.258065	0.430108
1.11828	0.602151	0.516129	0.430108
Fig3G
Control	SR9009	shTFPI2	shTFPI2+SR9009
0.92	0.69	0.55	0.56
1.06	0.55	0.61	0.44
1.04	0.87	0.54	0.91
0.89	0.61	0.66	0.82
0.82	0.72	0.81	0.54
1.09	0.65	0.64	0.69
1.15	0.84	0.59	0.58
0.8	0.7	0.82	0.72
Fig3H
time (days)	Control	SR9009	shTFPI2	shTFPI2+SR9009
25	1
26	1
27	1
29	1
29	1
30	1
33	1
33	1
28		1
29		1
29		1
34		1
34		1
34		1
37		1
37		1
29			1
30			1
33			1
35			1
36			1
36			1
38			1
30				1
31				1
33				1
33				1
35				1
35				1
37				1
39				1
Fig3J
Control	SR9009	shTFPI2	shTFPI2+SR9009
1.31	0.46	0.51	0.44
0.74	0.43	0.53	0.49
0.91	0.44	0.72	0.45
1.1	0.7	0.55	0.6
0.79	0.42	0.46	0.42
0.6	0.62	0.59	0.62
1.09	0.37	0.74	0.47
Fig3L
Control	SR9009	shTFPI2	shTFPI2+SR9009
1.21	0.49	0.72	0.63
1.08	0.58	0.49	0.57
0.71	0.61	0.73	0.5
0.94	0.65	0.69	0.55
0.7	0.79	0.68	0.54
1.22	0.66	0.79	0.9
1.1	0.73	0.74	0.62

## Sheet: Fig. 4
Fig4A
	Control			TFPI2 OE#1			TFPI2 OE#2
TFPI2	0.95	0.9	1.13	1.56	1.89	2.01	1.33	2.31	1.95
CLOCK	0.89	1.16	0.96	2.05	1.89	1.73	2.06	1.78	2.12
BMAL1	1.08	0.96	0.93	1.56	1.88	2.07	2.35	1.86	1.69
Fig4B
	Control			TFPI2 OE#1			TFPI2 OE#2
TFPI2	0.91	0.93	1.1	1.91	2.19	2.68	1.92	3.15	2.99
CLOCK	1.02	0.92	1.13	2.39	1.98	2.12	2.25	3.12	2.23
BMAL1	1.11	0.87	1.04	2.11	2.32	1.99	2.26	2.85	2.69
Fig4E
	shC			shTFPI2#1			shTFPI2#2
TFPI2	1.13	1.04	0.85	0.51	0.34	0.57	0.31	0.29	0.4
CLOCK	1.12	0.89	1.03	0.54	0.46	0.36	0.36	0.25	0.22
BMAL1	1.09	0.89	1.05	0.49	0.68	0.44	0.45	0.42	0.29
Fig4I
Cells	Control	TFPI2 OE	SR9009	OE+SR9009
0	0	0	0	0
5	-0.18232	-0.28768	-0.08701	-0.08701
10	-0.40547	-1.09861	-0.28768	-0.28768
20	-1.09861	-1.79176	-0.87547	-1.09861
40	-1.38629		-1.09861	-1.09861
80			-2.48491	-2.48491
Fig4K
Control	TFPI2OE	SR9009	OE+SR9009
0.786885	1.83607	0.655738	0.918033
1.04918	2.4918	1.18033	0.52459
1.44262	1.57377	0.52459	0.393443
0.918033	1.18033	0.393443	0.262295
0.393443	1.70492	0.655738	0.52459
1.18033	1.18033	0.918033	0.655738
0.918033	2.22951	0.655738	0.918033
1.31147	1.83607	0.393443	0.786885
Fig4L
Control	TFPI2OE	SR9009	OE+SR9009
0.86747	2.0241	0.86747	0.674699
1.15663	1.83133	0.86747	0.481928
1.25301	1.92771	0.481928	0.289157
0.86747	1.25301	0.578313	0.481928
0.578313	1.44578	0.578313	0.385542
0.963855	0.86747	0.86747	0.192771
1.15663	1.63855	0.674699	0.86747
1.15663	1.3494	0.481928	0.289157
Fig4M
Cells	Control	TFPI2 OE	SR9009	OE+SR9009
0	0	0	0	0
5	-0.08701	-0.18232	-0.08701	-0.08701
10	-0.539	-0.69315	-0.40547	-0.28768
20	-1.09861	-1.38629	-0.69315	-0.87547
40	-1.38629		-1.09861	-0.87547
80			-2.48491	-1.79176
Fig4O
Control	TFPI2OE	SR9009	OE+SR9009
1.06	2.39	0.9	1.22
1.02	3.11	0.85	1.05
0.84	2.89	0.69	0.69
0.94	1.65	1.22	0.52
0.92	0.94	1.06	1.05
0.79	4.58	1.08	0.59
1.26	3.18	0.71	0.61
1.14	2.17	0.94	0.8
Fig4P
Control	TFPI2OE	SR9009	OE+SR9009
1.02	0.99	1.02	1.12
0.95	2.01	0.87	0.93
0.87	1.59	0.93	0.96
0.88	1.62	0.59	0.93
1.21	1.18	0.64	0.88
0.93	2.08	0.88	0.59
1.15	1.94	0.94	0.62
1.04	1.33	0.87	1.05
Fig4Q
time (days)	Control	TFPI2 OE	SR9009	OE+SR9009
52	1
59	1
60	1
61	1
61	1
68	1
71	1
75	1
47		1
49		1
49		1
57		1
58		1
59		1
61		1
66		1
54			1
65			1
68			1
68			1
72			1
73			1
79			1
56				1
66				1
68				1
72				1
75				1
80				1
83				1
86				1
Fig4S
Control	TFPI2 OE	SR9009	OE+SR9009
1.32	1.36	0.92	0.76
0.77	1.59	0.99	0.88
0.9	1.62	1.03	0.81
1.05	1.69	0.87	0.88
1.32	1.88	0.91	1.08
0.79	1.27	0.89	1.04
0.8	1.26	1.07	0.79
Fig4U
Control	TFPI2 OE	SR9009	OE+SR9009
1.25	2.01	0.89	0.6
0.82	2.59	0.78	0.65
0.91	1.53	0.64	0.42
0.87	2.45	1.45	0.69
1.09	1.29	0.88	1.01
1.22	1.65	1.12	0.87
1.04	1.7	1.04	0.94

## Sheet: Fig. 5
Fig5A
TNFA_SIGNALING_VIA_NFKB	HYPOXIA	INTERFERON_GAMMA_RESPONSE	MYOGENESIS	KRAS_SIGNALING_UP	BILE_ACID_METABOLISM	ESTROGEN_RESPONSE_LATE	IL6_JAK_STAT3_SIGNALING	UV_RESPONSE_DN	P53_PATHWAY
1.49	1.37	1.33	1.31	1.27	1.24	1.21	1.13	1.12	1.07
Fig5G
	IgG IP			P65 IP
Primer #1	1.03	1.07	0.92	3.21	2.24	2.59
Primer #2	1.05	1.09	0.86	8.89	5.92	6.11
Primer #1	1.21	0.89	0.93	3.66	1.89	2.54
Primer #2	1.06	1.09	0.87	3.43	3.12	2.57
Fig5H
	IgG IP			P65 IP
Primer #1	1.09	1.15	0.82	3.02	2.59	2.07
Primer #2	1.03	0.91	1.13	3.15	1.97	2.55
Primer #1	0.89	0.94	1.07	3.53	4.15	2.84
Primer #2	1.05	1.12	0.84	2.84	1.55	1.98
Fig5I
	Control			TFPI2 OE			OE+ACF 1uM			OE+ACF 2uM
CLOCK	1.13	1.09	0.81	1.55	1.69	2.03	1.31	0.91	1.2	1.03	0.85	1.2
BMAL1	1.06	1.03	0.92	1.89	1.38	1.56	1.23	1.02	0.99	0.86	1.07	0.83
Fig5J
	Control			TFPI2 OE			OE+ACF 1uM			OE+ACF 2uM
CLOCK	1.06	0.92	1.02	1.69	2.12	2.33	1.32	1.03	1.29	1.12	0.95	0.89
BMAL1	1.13	0.89	0.95	2.31	2.05	1.98	1.53	1.39	1.18	1.09	1.19	0.94
Fig5K
	Control			TFPI2 OE			OE+SC75741 2uM			OE+SC75741 5uM
CLOCK	1.03	0.89	1.09	1.39	1.85	1.62	1.31	1.19	1.05	1.13	0.95	0.86
BMAL1	1.03	0.99	0.98	1.46	1.55	2.09	1.29	0.98	1.13	0.85	0.83	0.97
Fig5L
	Control			TFPI2 OE			OE+SC75741 2uM			OE+SC75741 5uM
CLOCK	1.01	0.93	1.08	2.01	2.31	1.87	1.25	1.68	1.52	1.23	0.99	1.18
BMAL1	1.08	1.03	0.85	2.52	2.14	2.06	1.39	1.52	1.11	0.95	1.12	1.16

## Sheet: Fig. 6
Fig6E
Cells	Control	TFPI2 OE	ACF	SC75741	OE+ACF	OE+SC75741
0	0	0	0	0	0	0
5	-0.18232	-0.28768	-0.08701	-0.08701	-0.18232	-0.18232
10	-0.539	-1.09861	-0.18232	-0.28768	-0.40547	-0.28768
20	-1.38629	-1.79176	-0.87547	-1.09861	-0.87547	-1.09861
40	-1.38629		-1.38629	-1.09861	-1.09861	-1.38629
80			-2.48491	-1.79176	-2.48491	-2.48491
Fig6G
Control	TFPI2 OE	ACF	OE+ACF	SC75741	OE+SC75741
0.888889	1.90476	0.380952	0.761905	1.14286	1.33333
0.507937	1.39682	1.01587	1.14286	1.90476	1.33333
1.52381	1.52381	1.14286	1.14286	0.761905	2.09524
0.888889	2.15873	0.507937	0.761905	1.33333	0.761905
0.634921	1.65079	0.761905	0.571429	0.571429	0.952381
1.14286	1.26984	0.507937	1.71429	1.71429	1.33333
1.26984	1.01587	0.888889	0.952381	1.33333	1.14286
1.14286	1.65079	0.761905	0.952381	1.14286	0.952381
Fig6H
Control	TFPI2 OE	ACF	OE+ACF	SC75741	OE+SC75741
1.02	3.15	0.87	0.56	1.22	1.06
0.94	2.59	0.91	0.94	1.05	1.11
0.92	5.04	1.06	0.68	0.98	0.87
0.89	1.98	1.22	0.71	0.91	0.94
1.22	0.99	0.9	1.06	0.87	1.26
1.1	1.69	0.69	1.22	1.21	0.97
1.06	3.55	0.71	0.91	1.18	0.82
0.95	3.41	0.88	0.94	0.9	1.01
Fig6I
Cells	Control	TFPI2 OE	ACF	SC75741	OE+ACF	OE+SC75741
0	0	0	0	0	0	0
5	-0.18232	-0.18232	-0.18232	-0.08701	-0.08701	-0.18232
10	-0.539	-0.69315	-0.40547	-0.40547	-0.40547	-0.28768
20	-0.87547	-1.79176	-0.87547	-0.87547	-0.87547	-1.09861
40	-1.38629		-1.09861	-1.09861	-1.09861	-1.09861
80			-2.48491	-2.48491	-2.48491	-2.48491
Fig6K
Control	TFPI2 OE	ACF	OE+ACF	SC75741	OE+SC75741
1.36585	1.46341	0.780488	0.816327	1.63265	1.46939
0.878049	1.65854	1.17073	0.816327	1.14286	0.653061
0.878049	1.36585	0.682927	1.30612	1.46939	0.653061
1.26829	0.878049	0.682927	0.653061	1.63265	0.979592
0.780488	2.04878	0.585366	0.979592	0.816327	0.979592
1.07317	1.17073	0.878049	0.653061	1.46939	1.14286
0.682927	1.85366	0.487805	1.14286	1.63265	0.816327
1.07317	1.46341	0.780488	1.63265	1.30612	0.489796
Fig6L
Control	TFPI2 OE	ACF	OE+ACF	SC75741	OE+SC75741
1.01	2.11	0.29	0.94	0.95	0.55
0.91	0.98	0.87	0.38	0.54	0.51
0.92	1.89	1.12	0.51	0.39	0.64
1.29	1.69	0.44	0.37	0.84	0.97
1.14	3.18	0.77	1.1	1.02	0.59
0.88	3.04	0.56	0.8	0.81	0.87
0.81	1.55	0.41	0.54	0.41	0.71
1.3	1.71	0.8	0.67	0.35	0.66
Fig6N
Control	TFPI2 OE	ACF	SC75741	OE+ACF	OE+SC75741
73.4	81.5	68.9	70.4	72.3	71.7
71.9	85.4	67.2	65.1	69.4	68.5
76.1	87.9	66.1	68.7	73.6	69.4
Fig6P
Con	TFPI2 OE	ACF	SC75741	OE+ACF	OE+SC75741
72.7	84.6	64.7	62.6	67	67.5
73.5	87.9	61.9	62.7	64.3	69.3
74.4	82.3	66.4	63.9	63.9	64.1

## Sheet: Fig. 7
Fig7B
time (days)	Control	Stiripentol	JNK-IN-8	WP1066	Stiripentol+JNK-IN-8	Stiripentol+WP1066
25	1
26	1
27	1
29	1
30	1
30	1
32	1
35	1
24		1
25		1
34		1
34		1
35		1
37		1
38		1
38		1
28			1
29			1
36			1
37			1
39			1
39			1
40			1
41			1
27				1
27				1
33				1
34				1
34				1
38				1
40				1
40				1
33					1
39					1
41					1
43					1
43					1
67					1
70					1
90					0
30						1
37						1
37						1
39						1
43						1
44						1
67						1
72						1
Fig7D
Control	Stiripentol	WP1066	JNK-IN-8	Stiripentol+JNK-IN-8	Stiripentol+WP1066
1.05	0.87	0.65	0.82	0.51	0.33
1.22	0.82	0.78	0.73	0.33	0.29
0.94	0.75	0.59	0.6	0.47	0.5
0.87	0.71	0.6	0.64	0.4	0.38
Fig7F
Control	Stiripentol	WP1066	JNK-IN-8	Stiripentol+JNK-IN-8	Stiripentol+WP1066
1.2	0.78	0.62	0.55	0.33	0.37
0.92	0.82	0.54	0.49	0.16	0.27
0.95	0.62	0.74	0.61	0.28	0.16
1.1	0.7	0.55	0.52	0.31	0.22
Fig7H
Control	Stiripentol	WP1066	JNK-IN-8	Stiripentol+JNK-IN-8	Stiripentol+WP1066
72	66	65.1	63.8	49.3	48.3
75.4	68.9	63.9	67.9	45.8	50.1
73.9	70.1	65.9	62.7	51.4	52.8
Fig7J
Control	Stiripentol	WP1066	JNK-IN-8	Stiripentol+JNK-IN-8	Stiripentol+WP1066
22.5	35.3	48.8	32.3	55.2	65
19.8	31.4	49.7	29.7	54.9	61.3
26.1	33.1	40.8	34.5	52.9	58.7
Fig7K
time (days)	Control	Stiripentol	JNK-IN-8	WP1066	Stiripentol+JNK-IN-8	Stiripentol+WP1066	Stiripentol+JNK-IN-8+anti-PD1	Stiripentol+WP1066+anti-PD1	anti-PD1
32	1
32	1
34	1
37	1
37	1
42	1
43	1
48	1
39		1
39		1
42		1
45		1
45		1
47		1
50		1
63		1
36			1
36			1
43			1
45			1
45			1
51			1
51			1
54			1
43				1
43				1
47				1
47				1
48				1
49				1
52				1
64				1
44					1
50					1
50					1
52					1
55					1
62					1
70					0
70					0
45						1
51						1
51						1
54						1
55						1
57						1
70						0
70						0
48							1
48							1
54							1
57							1
70							0
70							0
70							0
70							0
50								1
51								1
56								1
70								0
70								0
70								0
70								0
70								0
35									1
35									1
40									1
40									1
42									1
48									1
48									1
56									1

## Sheet: Fig. S1
FigS1A
	shC				shClock
Clock	1.12	0.94	0.98	1.07	0.71	0.59	0.61	0.51
Tfpi2	1.07	0.99	0.9	1.04	0.58	1.02	0.78	0.64
FigS1B
	shC				shBmal1
Bmal1	1.2	1.05	0.83	0.91	0.41	0.55	0.78	0.63
Tfpi2	1.09	1.07	0.85	0.94	0.59	0.67	0.71	0.82
FigS1C
	shC			shClock
Clock	1.06	1.09	0.89	0.68	0.49	0.56
Tfpi2	1.11	0.95	0.94	0.59	0.82	0.76
FigS1D
	shC			shBmal1
Bmal1	1.08	1.02	0.89	0.39	0.55	0.47
Tfpi2	1.03	0.96	1.02	0.54	0.62	0.55

## Sheet: Fig. S2
FigS2D
	shC			shClock			shClock+Tfpi2 OE
Prom1	1.06	1.11	0.84	0.52	0.69	0.47	1.23	1.09	0.98
Sox2	1.09	1.14	0.79	0.47	0.49	0.68	1.11	0.84	0.94
FigS2E
	shC			shBmal1			shBmal1+Tfpi2 OE
Prom1	1.06	1.05	0.91	0.55	0.79	0.48	1.09	1.11	1.07
Sox2	1.08	1.09	0.79	0.59	0.72	0.44	1.02	0.94	0.88
FigS2F
	shC			shClock			shClock+Tfpi2 OE
Prom1	1.05	1.04	0.91	0.55	0.52	0.67	1.29	0.84	0.91
Sox2	1.13	1.29	0.74	0.42	0.49	0.55	1.01	0.87	0.93
FigS2G
Cells	shC	shClock	shClock+OE
0	0	0	0
5	-0.20067	-0.18232	-0.28768
10	-0.36772	-0.20067	-0.26236
20	-0.77319	-0.45199	-0.61904
40	-1.79176	-0.61904	-1.79176
80		-2.48491
FigS2H
Cells	shC	shBmal1	shBmal1+OE
0	0	0	0
5	-0.08701	-0.08701	-0.18232
10	-0.539	-0.28768	-0.40547
20	-1.09861	-0.539	-1.38629
40	-1.79176	-1.09861	-2.48491
80		-1.79176
FigS2J
shC	shClock	shClock+ Tfpi2 OE	shC	shBmal1	shBmal1+Tfpi2 OE
0.888889	0.484848	1.21212	1.23711	0.742268	1.07217
0.646465	0.727273	1.21212	0.989691	0.494845	1.23711
1.37374	0.727273	0.969697	1.07217	0.494845	0.659794
1.21212	0.40404	0.888889	1.40206	0.57732	1.23711
1.21212	0.484848	0.565657	0.742268	0.742268	0.907216
0.969697	0.888889	0.727273	0.659794	0.989691	0.824742
0.646465	0.565657	0.727273	0.659794	0.329897	1.15464
1.05051	0.242424	0.808081	1.23711	0.329897	1.15464
FigS2K
shC	shClock	shClock+ Tfpi2 OE	shC	shBmal1	shBmal1+Tfpi2 OE
1.09	0.52	1.11	1.06	0.56	1.22
0.82	0.29	0.81	0.87	0.54	1.04
0.87	0.87	0.97	0.9	0.29	0.89
0.94	0.91	0.68	0.93	0.33	0.71
0.96	0.29	0.88	1.22	0.91	0.91
0.84	0.37	0.89	1.31	0.86	1.19
1.22	0.54	1.22	0.8	0.59	1.2
1.31	0.63	1.09	0.93	0.38	1.02
FigS2L
Cells	shC	shClock	shClock+OE
0	0	0	0
5	-0.20067	-0.18232	-0.28768
10	-0.36772	-0.45199	-0.61904
20	-0.95551	-0.78846	-0.77319
40	-1.79176	-0.77319	-2.48491
80		-2.48491
FigS2N
shC	shClock	shClock+OE
0.847059	0.470588	0.941176
0.941176	0.188235	0.470588
1.03529	0.658824	0.847059
1.03529	0.564706	1.03529
1.41176	0.470588	1.12941
0.752941	0.564706	1.03529
0.752941	0.282353	0.847059
FigS2O
shC	shClock	shClock+OE
1.06	0.62	1.07
1.23	0.54	0.93
0.84	0.91	0.88
0.87	0.49	0.79
0.92	0.22	1.22
0.95	0.31	1.05
1.2	1.05	1.14
1.04	0.87	0.96
FigS2Q
shC	shClock	shClock+Tfpi2 OE
84.7	74.8	86.7
82.9	75.9	82.4
84.1	76.6	83.3
FigS2S
shC	shBmal1	shBmal1+Tfpi2 OE
84.1	75.9	86.9
82.9	71.8	83.3
85.5	76.6	84.6
FigS2U
shC	shClock	shClock+Tfpi2 OE
82.1	72.4	83.3
80.9	71.5	81
80.4	74.7	80.9
FigS2V
Control	CLOCKOE	CLOCKOE+shTFPI2
1.06	3.15	0.94
1.02	2.98	1.22
0.92	0.88	1.56
0.9	1.69	0.99
1.19	3.54	1.15
0.87	2.84	0.87
0.82	2.12	0.79
1.12	1.94	1.08
FigS2W
Control	CLOCKOE	CLOCKOE+shTFPI2
1.01	5.12	0.98
0.87	2.55	1.55
0.94	2.46	2.31
0.79	4.98	0.87
1.06	3.11	0.94
1.22	1.25	1.58
0.89	2.78	2.65
1.07	1.94	1.79

## Sheet: Fig. S3
FigS3G
Cells	Control	shCLOCK	shTFPI2	shTFPI2+shCLOCK
0	0	0	0	0
5	-0.18232	-0.08701	-0.08701	-0.18232
10	-0.539	-0.539	-0.539	-0.40547
20	-1.09861	-0.69315	-0.69315	-0.40547
40	-2.48491	-1.09861	-1.38629	-0.539
80		-1.8718	-2.48491	-1.79176
FigS3I
shC	shCLOCK	shTFPI2	shTFPI2+shCLOCK
0.888889	0.622222	0.444444	0.444444
1.15556	0.8	0.444444	0.8
0.622222	0.888889	0.711111	0.355556
0.888889	0.444444	0.711111	0.8
1.06667	0.533333	0.8	0.444444
1.24444	0.355556	0.888889	0.266667
0.711111	0.533333	0.622222	0.622222
1.42222	0.444444	0.355556	0.8
FigS3J
shC	shCLOCK	shTFPI2	shTFPI2+shCLOCK
1.05	0.7	0.79	0.59
1.11	0.56	0.69	0.51
1.23	0.66	0.87	0.95
0.88	1.06	0.69	0.84
0.96	0.88	0.54	0.76
1.35	0.55	1.03	0.92
0.72	0.71	0.89	0.5
1.06	0.82	0.52	0.89
FigS3L
Control	SR9009	shTFPI2	shTFPI2+SR9009
83.6	77.8	76.4	74.5
82.7	79.3	76.3	75.1
84.1	76.3	74.1	75.7
FigS3N
Control	SR9009	shTFPI2	shTFPI2+SR9009
7.31	15.58	11.94	16.48
7.68	14.69	15.61	16.02
8.49	16.15	14.2	15.27
FigS3P
Control	SR9009	shTFPI2	shTFPI2+SR9009
1.09	0.85	0.78	0.59
0.91	0.67	0.67	0.8
0.94	0.59	0.72	0.71
FigS3R
Con	SR9009	shTFPI2	shTFPI2+SR9009
1.09	1.88	1.65	2.67
1.04	1.91	2.57	1.68
0.91	2.08	2.19	1.94

[truncated: 4 more sheets: Fig. S4, Fig. S5, Fig. S6, Fig. S7]
